# Supplementary material for: Discrete Event Simulation Model for Cost-Effectiveness Evaluation of Screening for Asymptomatic Patients with Lower Extremity Arterial Disease
Source: Int J Environ Res Public Health. 2022 Sep 19;19(18):11792. doi: 10.3390/ijerph191811792 (PMC9517120; doi:10.3390/ijerph191811792)
Supplement: Supplementary file 1 [file ijerph-19-11792-s001.zip]

Archive with 1 entries (1 files):
- ijerph-1820451-supplementary.pdf
